# Supplementary material for: Combining empirical knowledge, in silico molecular docking and ADMET profiling to identify therapeutic phytochemicals from Brucea antidysentrica for acute myeloid leukemia
Source: PLoS One. 2022 Jul 27;17(7):e0270050. doi: 10.1371/journal.pone.0270050 (PMC9328557; doi:10.1371/journal.pone.0270050)
Supplement: S6 File — (XLSX) [file pone.0270050.s006.xlsx]

## Sheet: 5I96
Combining empirical knowledge and in silico molecular docking to identify therapeutic phytochemicals from Brucea antidysentrica for Acute Myeloid Leukemia Lemessa Etana Bultum1,2, Gemechu Bekele Tolossa2,3, and Doheon Lee1,2* 1Department of Bio and Brain Engineering, Korea Advanced Institute of Science and Technology (KAIST), 291Daehak-ro, Daejeon 34141, South Korea. 2Bio-Synergy Research Center,…
Compound	Docking score (kcal/mol)	pvalue
Enasidenib	-14.8	1.21e-66
2-methoxycanthin-6-one	-11.9	9.44e-43
Canthin-6-one	-11.5	2.16e-38
1-methoxycanthin-6-one	-11.1	1.09e-33
1,11-dimethoxycanthin-6-one	-11	1.87e-32
beta-carboline-1-propionic acid	-10.9	3.37e-31
Bruceanol A	-10.7	1.28e-28
Hydnocarpin	-10.1	2.15e-20
Bruceosin	-10.1	2.15e-20
Bruceantarin	-9.9	1.53e-17
Yadanzioside P	-9.5	7.23e-12
Yadanzioside N	-9.5	7.23e-12
Cleomiscosin A	-9.4	1.68e-10
Dehydrobruceantol	-9.4	1.68e-10
Isobruceine B	-9.4	1.68e-10
Bruceanol B	-9.3	3.58e-09
Bruceantin	-9.2	6.72e-08
Rhaponticin	-9.2	6.72e-08
Bruceolide	-9.2	6.72e-08
Bruceanol G	-9	1.45e-05
Bruceantinol	-9	1.45e-05
Bruceanol D	-8.9	0.000155027
Bruceanol E	-8.9	0.000155027
Bruceanol F	-8.9	0.000155027
Bruceanol H	-8.9	0.000155027
Dehydrobruceantin	-8.7	0.00808103
Bruceolline F	-8.7	0.00808103
Cleomiscosin C	-8.6	0.0372667
3,3-dimethylindole	-8.5	0.124826
Dehydrobruceine B	-8.3	0.551595

## Sheet: 6O6F
Compound	Docking score (kcal/mol)	pvalue
Venetoclax	-11	2.01e-52
Bruceantarin	-8.6	2.24e-17
Hydnocarpin	-8.4	8.84e-14
Bruceanol A	-8.3	5.16e-12
Bruceantin	-8.1	1.22e-08
Bruceanol F	-8	4.43e-07
Rhaponticin	-8	4.43e-07
Bruceanol H	-8	4.43e-07
Yadanzioside G	-8	4.43e-07
Bruceanol D	-7.9	1.22e-05
Dehydrobruceantin	-7.9	1.22e-05
Yadanzioside P	-7.7	0.00305833
2-methoxycanthin-6-one	-7.7	0.00305833
Yadanzioside N	-7.7	0.00305833
Canthin-6-one	-7.6	0.0247152
Cleomiscosin C	-7.6	0.0247152
Cleomiscosin A	-7.5	0.120876
Bruceanol E	-7.5	0.120876
Bruceantinol	-7.5	0.120876
Bruceolline F	-7.5	0.120876
Dehydrobruceantol	-7.5	0.120876
Bruceanol G	-7.4	0.357382
beta-carboline-1-propionic acid	-7.3	0.671174
Bruceosin	-7.2	0.893907
Isobruceine B	-7.2	0.893907
Bruceolide	-7.1	0.979345
Bruceanol B	-7.1	0.979345
Dehydrobruceine B	-7.1	0.979345
1-methoxycanthin-6-one	-6.6	1
1-11-dimethoxycanthin-6-one	-6.6	1
3-3-dimethylindole	-6.5	1

## Sheet: 6JQR
Compound	Docking score (kcal/mol)	pvalue
Gilteritinib	-9.1	1.23e-16
Yadanzioside P	-9.4	2.53e-21
Bruceanol D	-8.9	1.62e-13
Bruceantin	-8.8	5.54e-12
Hydnocarpin	-8.7	1.75e-10
2-methoxycanthin-6-one	-8.7	1.75e-10
Canthin-6-one	-8.7	1.75e-10
1-methoxycanthin-6-one	-8.7	1.75e-10
Dehydrobruceantin	-8.7	1.75e-10
Bruceantarin	-8.7	1.75e-10
Yadanzioside N	-8.7	1.75e-10
Bruceanol A	-8.7	1.75e-10
Cleomiscosin A	-8.7	1.75e-10
Bruceanol E	-8.7	1.75e-10
Bruceanol F	-8.7	1.75e-10
Rhaponticin	-8.6	4.93e-09
Bruceanol G	-8.6	4.93e-09
Bruceantinol	-8.5	1.2e-07
1,11-dimethoxycanthin-6-one	-8.5	1.2e-07
Bruceanol H	-8.3	3.79e-05
Bruceosin	-8.3	3.79e-05
Bruceolline F	-8.2	0.000452045
Dehydrobruceantol	-8.1	0.00390998
Bruceolide	-8	0.0236577
Cleomiscosin C	-8	0.0236577
beta-carboline-1-propionic acid	-7.8	0.275967
Isobruceine B	-7.5	0.934111
Bruceanol B	-7.5	0.934111
Dehydrobruceine B	-7.2	0.999782

## Sheet: 6O0K
Compound	Docking score (kcal/mol)	pvalue
Venetoclax	-11	2.01e-52
Bruceantarin	-8.6	2.24e-17
Hydnocarpin	-8.4	8.84e-14
Bruceanol A	-8.3	5.16e-12
Bruceantin	-8.1	1.22e-08
Bruceanol F	-8	4.43e-07
Rhaponticin	-8	4.43e-07
Bruceanol H	-8	4.43e-07
Yadanzioside G	-8	4.43e-07
Bruceanol D	-7.9	1.22e-05
Dehydrobruceantin	-7.9	1.22e-05
Yadanzioside P	-7.7	0.00305833
2-methoxycanthin-6-one	-7.7	0.00305833
Yadanzioside N	-7.7	0.00305833
Canthin-6-one	-7.6	0.0247152
Cleomiscosin C	-7.6	0.0247152
Cleomiscosin A	-7.5	0.120876
Bruceanol E	-7.5	0.120876
Bruceantinol	-7.5	0.120876
Bruceolline F	-7.5	0.120876
Dehydrobruceantol	-7.5	0.120876
Bruceanol G	-7.4	0.357382
beta-carboline-1-propionic acid	-7.3	0.671174
Bruceosin	-7.2	0.893907
Isobruceine B	-7.2	0.893907
Bruceolide	-7.1	0.979345
Bruceanol B	-7.1	0.979345
Dehydrobruceine B	-7.1	0.979345
1-methoxycanthin-6-one	-6.6	1
1,11-dimethoxycanthin-6-one	-6.6	1
3,3-dimethylindole	-6.5	1
